# Supplementary material for: Establishment and validation of a prediction model for the first recurrence of Budd–Chiari syndrome after endovascular treatment: a large sample size, single-center retrospective study
Source: Hepatol Int. 2022 Dec 26;17(1):159–69. doi: 10.1007/s12072-022-10464-y (PMC9895038; doi:10.1007/s12072-022-10464-y)
Supplement: Supplementary file 2 — Supplementary file2 (XLSX 11 KB) [file 12072_2022_10464_MOESM2_ESM.xlsx]

## Sheet: MRBET_risk_score_calculator
Supplementary Table 1. Risk score calculator of the MRBET model.
Patient_id	Age (year)	PT (second)	Creatinine (μmol/L)	LDH (U/L)	Liver cirrhosis (yes=1, no=0)	Ascites (yes=1, no=0)	Thrombosis (yes=1, no=0)	obstructed HV+AHV (yes=1, no=0)	Risk score
Example_1	37	15.6	72	252	0	1	1	1	2.75156
Example_2	56	12.8	53	407	0	0	0	0	-0.504918
